# Supplementary material for: Gcorn fungi: A Web Tool for Detecting Biases between Gene Evolution and Speciation in Fungi
Source: J Fungi (Basel). 2021 Nov 12;7(11):959. doi: 10.3390/jof7110959 (PMC8624827; doi:10.3390/jof7110959)
Supplement: Supplementary file 1 [file jof-07-00959-s001.zip]

Archive with 9 entries (9 files):
- FigureS1.pdf
- FigureS2a.pdf
- FigureS2b.pdf
- FigureS2c.pdf
- FigureS3a.pdf
- FigureS3bc.pdf
- FigureS4a.pdf
- FigureS4bc.pdf
- TableS1.pdf
